# Supplementary material for: Ocimum basilicum and Lagenaria siceraria Loaded Lignin Nanoparticles as Versatile Antioxidant, Immune Modulatory, Anti-Efflux, and Antimicrobial Agents for Combating Multidrug-Resistant Bacteria and Fungi
Source: Antioxidants (Basel). 2024 Jul 19;13(7):865. doi: 10.3390/antiox13070865 (PMC11273778; doi:10.3390/antiox13070865)
Supplement: Supplementary file 1 [file antioxidants-13-00865-s001.zip]

Archive with 4 entries (4 files):
- Suplementary Table S2.xlsx
- Supplementary Figures.pdf
- Supplementary Table  S1.pdf
- Supplementary Table S3.pdf
