# Supplementary material for: Ocimum basilicum and Lagenaria siceraria Loaded Lignin Nanoparticles as Versatile Antioxidant, Immune Modulatory, Anti-Efflux, and Antimicrobial Agents for Combating Multidrug-Resistant Bacteria and Fungi
Source: Antioxidants (Basel). 2024 Jul 19;13(7):865. doi: 10.3390/antiox13070865 (PMC11273778; doi:10.3390/antiox13070865)
Supplement: Supplementary file 1 [file antioxidants-13-00865-s001.zip › Suplementary Table S2.xlsx]

## Sheet: Sheet1
Species	Source	Antibiogram	Inhibition zone diameter (mm) by disc diffusion method		MIC (µg/ml)
S. aureus			LS-LNPs	OB-LNPs	LS-LNPs	OB-LNPs
1	Mastitis	CRO, CAZ, OX, FA, TGC, DA, E, CN, FOF, TE.	14	18	8	8
2	Mastitis	CRO, CAZ, OX, SXT, FA, TGC, DA, FOF	15	18	8	4
3	Mastitis	RA, CRO, CAZ, OX, SXT, FA, TGC, DA, FOF	16	19	8	2
4	Mastitis	RA, CRO, CAZ, OX, CIP	13	15	8	4
5	Mastitis	CN, RA, CRO, CAZ, OX, FA, TGC, DA, FOF	15	18	16	8
6	Mastitis	CRO, CAZ, FA, TGC, DA, FOF	12	14	16	8
7	Mastitis	RA, CRO, CAZ, OX, SXT, FA, TGC, DA, FOF	17	15	16	16
8	Mastitis	RA, CRO, CAZ, OX, SXT, FA	14	15	16	16
9	Mastitis	RA, CRO, CAZ, OX, CIP, SXT, FA, TEC, TGC, DA, LNZ, TE	14	20	16	2
10	Pus	CRO, CAZ, OX, FA, TGC, DO, LNZ, FOF, TE, E	17	15	8	16
E. faecalis
1	Human	CN, FA, CIP, C, DO, VA	15	16	16	2
2	Human	DO, C, FA,CIP, CN	18	16	8	16
3	Human	DO, C, VA, CN, CIP	17	14	16	8
4	Human	CIP, DO, CN	16	14	16	16
5	Human	FA, C, DO, VA	19	18	4	4
6	Fish	C, FA, VA, DO, CN, CIP	18	14	8	8
7	Fish	CN, CIP, DO, C	16	14	16	16
8	Fish	FA, CIP, VA, C, DO, CN	19	20	4	2
9	Fish	FOX, DO, VA, FA, C	18	17	8	16
10	Fish	VA, CN, C, FA, DO, CIP	15	14	16	16
E. coli
1	Chicken	TET, CST, CFZ, CAZ, FEP, TGC, FOF, CST, AM	14	16	16	8
2	Chicken	CEF, FOX, CFZ, CAZ, CRO, CST, TET, FOF, CST	12	14	16	16
3	Chicken	CEF, FOX, CFZ, CAZ, CRO, CST, TET	16	13	4	8
4	Chicken	CEF, FOX, CFZ, CAZ, CTX, AMC, AM, TPZ, CST AMC, AM, TPZ, FOF	15	12	8	8
5	Chicken	CEF, FOX, CFZ, CAZ, FEP, TGC, FOF, CST	17	14	8	16
6	Cat	CEF, FOX, CFZ, CAZ, CTX, TGC	18	16	16	16
7	Cat	AMC, AM, TPZ, FOF, CST, TET, CEF, FOX, CFZ, CAZ, CTX, NA	14	12	4	8
8	Cat	CEF, FOX, CFZ, CAZ, CRO, FEP, SXT, AMC, AM, TPZ, CST, TET	13	15	16	16
9	Cat	CEF, FOX, CFZ, CAZ, CTX, AMC, AM, TPZ, CST	17	18	8	8
10	Cat	CN, CEF, CFZ, CAZ, CTX, CRO, FEP, NA, CIP, LVX, SXT, ATM, AMC, AM, TPZ, CHL, FOF, CST, TET	16	14	16	4
K. pneumoniae
1	Human	CEF ,CFZ, CAZ, CTX, CRO, FEP, SXT, TGC, FOF, CST, AMC, AM, TPZ	14	12	4	2
2	Human	CEF, CFZ, CAZ, CTX, CRO, AMC, AM, TPZ, CST, TET, TGC	15	16	16	16
3	Chicken	CEF, CFZ, CAZ, CTX, CRO, FEP, CIP	17	15	16	8
4	Chicken	RA, SXT, TCG, ATM, AM, TPZ, AMC, CHL, CST	16	12	8	16
5	Chicken	CEF, CFZ, CAZ, CTX, CRO, AMC, AM, TPZ, CST, TET	14	16	8	2
6	Chicken	CEF, FOX, CFZ, CAZ, CRO, AM, AMC, TET	17	18	16	8
7	Chicken	CEF, FOX, CFZ, CAZ, FOF, TET, AM, TPZ, AMC	17	16	8	4
8	Chicken	CEF, FOX, CFZ, CAZ, CRO, SXT, TCG, ATM, AM, TPZ, AMC, CHL, CST	15	17	4	16
9	Chicken	TOP, CEF, FOX, CFZ, CAZ, CTX, CRO, TGC	18	16	16	8
10	Chicken	CEF, FOX, CFZ, AM, AMC	17	18	16	2
S. enterica
S. Virchow	Chicken	AM, AMC, CFZ, SAM, CRO, FEP, FOX TOP, CN, AK	20	23	2	2
S. Typhimurium	Chicken	AM, AMC, CFZ, CRO, CN, FEB, FOX, AK, CIP, TE, CTZ	24	25	0.5	0.5
S. Infantis	Duck	AMC, CST, CN, CRO, FEB, FOX, TOB, AK, CIP	23	24	0.5	0.5
S. Typhimurium	Chicken	AMC, SAM, CFZ, CRO, FEB, ETB, AK, TOB, FOF, CTZ, TOB	22	26	1	0.5
S. Magherofett	Chicken	AMC, SAM, CFZ, AM, CXM, CRO, FEB	24	28	2	1
S. Typhemurium	Chicken	AM, AMC, CFZ, CRO, FEB, FOX, TOB, AK, CIP	25	26	0.5	0.5
S. Tamale	Chicken	AMC, CFZ, SAM, CN, CRO, FEB, ETB, TOB, SXT, ATM, FOF	22	22	4	1
S. Typhemurium	Chicken	AMC, SAM, CFZ, AM, CXM, CRO, FEB, FOF, ETP, CIP, ATM, CTZ	24	23	2	1
S. Enteritidis	Chicken	AM, AMC, CTZ, AM, CXM, CRO, FOF	25	24	1	2
S. Newport	Chicken	AMC, CTZ, CXM, CRO, FOX, ETB	21	23	4	1
T.rubrum	Tinea corporis	ICZ, FCZ, MCZ, TRB, KCZ, VCZ	22	24	1	2
T. rubrum	Tinea corporis	ICZ, FCZ, MCZ, TRB, KCZ	23	22	0.125	0.25
T. rubrum	Tinea corporis	ICZ, FCZ, MCZ, TRB, KCZ, VCZ	22	23	0.5	1
T. mentagrophytes	Tinea corporis	ICZ, FCZ, MCZ, TRB, KCZ, VCZ	14	15	2	4
T. mentagrophytes	Tinea corporis	ICZ, FCZ, MCZ, TRB, KCZ	16	14	8	16
T. mentagrophytes	Tinea corporis	ICZ, FCZ, MCZ, TRB, KCZ, VCZ	12	15	4	8
T. mentagrophytes	Tinea corporis	ICZ, FCZ, MCZ, TRB, KCZ	16	12	8	16
M. canis	Tinea capitis	ICZ, FCZ, MCZ, TRB, KCZ	18	17	8	16
M. canis	Tinea capitis	ICZ, FCZ, MCZ, TRB, KCZ	14	15	8	8
M. canis	Tinea capitis	ICZ, FCZ, MCZ, TRB, KCZ	12	14	4	16
AM: ampicillin; AMC: amoxicillin - clavulanic acid; CIP: ciprofloxacin; CN: gentamicin; CTX: cefoxitin; SAM: ampicillin/sulbactam; TOB: tobramycin; TE: tetracycline; NA: nalidixic acid; DO: doxycyclin; FOX: cefoxitin; CFZ: cefazolin; CRO: ceftriaxone; TET: tetracyclines; CZ: cefazolin, FEP: cefepime; TGC: tigecyclin; FA: Fusidic acid; E: erythromycin; FOF: fosfomycin; RA: Rifampicin; SXT: trimeth…
